# Supplementary material for: Association Between Biochemical, Inflammatory, Oxidative Stress and DNA Methylation Biomarkers with Perceived Stress in Mexican Individuals
Source: Biomolecules. 2026 Mar 10;16(3):405. doi: 10.3390/biom16030405 (PMC13024258; doi:10.3390/biom16030405)
Supplement: Supplementary file 1 [file biomolecules-16-00405-s001.zip]

Archive with 1 entries (1 files):
- biomolecules-4145141-supplementary.pdf
